# Supplementary material for: IL-6, IL-1RA and Resistin as Predictors of Left Ventricular Remodelling and Major Adverse Cardiac Events in Patients with Acute ST Elevation Myocardial Infarction
Source: Diagnostics (Basel). 2022 Jan 21;12(2):266. doi: 10.3390/diagnostics12020266 (PMC8871243; doi:10.3390/diagnostics12020266)
Supplement: Supplementary file 1 [file diagnostics-12-00266-s001.zip]

Archive with 1 entries (1 files):
- diagnostics-1542068-supplementary.pdf
